# Supplementary material for: In-Situ Simulation for Enhancing Safety in Outpatient Hysteroscopy: Development and Evaluation of a Crisis Resource Management-Based Training Package
Source: MedEdPORTAL. 2026 Jun 5;22:11604. doi: 10.15766/mep_2374-8265.11604 (PMC13236966; doi:10.15766/mep_2374-8265.11604)
Supplement: Supplementary file 1 — Oversedation Case.docxHemorrhage Case.docxLAST Case.docxVasovagal Case.docxHemorrhaging Uterus Model.docxDebriefing Materials.docxCrisis Resource Management Primer.docxLatent Safety Threats Template.docxSelf-Efficacy Tool Presurvey.docxSelf-Efficacy Tool Postsurvey.docxParticipant Evaluation Form.docx [file mep_2374-8265.11604-s001.zip]

Archive with 13 entries (12 files):
- mep_2374-8265.11604-s001/
- mep_2374-8265.11604-s001/A. Oversedation Case.docx
- mep_2374-8265.11604-s001/B. Hemorrhage Case.docx
- mep_2374-8265.11604-s001/C. LAST Case.docx
- mep_2374-8265.11604-s001/D. Vasovagal Case.docx
- mep_2374-8265.11604-s001/E. Hemorrhaging Uterus Model.docx
- mep_2374-8265.11604-s001/F. Debriefing Materials.docx
- mep_2374-8265.11604-s001/G. Crisis Resource Management Primer.docx
- mep_2374-8265.11604-s001/H. Latent Safety Threats Template.docx
- mep_2374-8265.11604-s001/I. Self-Efficacy Tool Presurvey.docx
- mep_2374-8265.11604-s001/J. Self-Efficacy Tool Postsurvey.docx
- mep_2374-8265.11604-s001/K. Participant Evaluation Form.docx
- mep_2374-8265.11604-s001/_Educational Summary Report_11604.pdf
